# Supplementary material for: The Impact of Different Types of Diet on the Prevention of Diseases among Polish Inhabitants, Including COVID-19 Disease
Source: Nutrients. 2023 Sep 12;15(18):3947. doi: 10.3390/nu15183947 (PMC10535510; doi:10.3390/nu15183947)
Supplement: Supplementary file 1 [file nutrients-15-03947-s001.zip]

Archive with 1 entries (1 files):
- nutrients-2562515-supplementary.pdf
